# Supplementary material for: Decoding Immuno-Competence: A Novel Analysis of Complete Blood Cell Count Data in COVID-19 Outcomes
Source: Biomedicines. 2024 Apr 15;12(4):871. doi: 10.3390/biomedicines12040871 (PMC11048687; doi:10.3390/biomedicines12040871)
Supplement: Supplementary file 1 [file biomedicines-12-00871-s001.zip]

Archive with 1 entries (1 files):
- biomedicines-2891345-supplementary.pdf
